# Supplementary material for: Cell Populations Expressing Stemness-Associated Markers in Lung Adenocarcinoma
Source: Life (Basel). 2021 Oct 18;11(10):1106. doi: 10.3390/life11101106 (PMC8541371; doi:10.3390/life11101106)
Supplement: Supplementary file 1 [file life-11-01106-s001.zip]

Archive with 1 entries (1 files):
- life-1370189-supplementary.pdf
